# Supplementary material for: Challenges and Opportunities of Early Brachial Plexus Reconstruction in Polytrauma: Case Report and Review of the Literature
Source: J Clin Med. 2026 Feb 6;15(3):1300. doi: 10.3390/jcm15031300 (PMC12898645; doi:10.3390/jcm15031300)
Supplement: Supplementary file 1 [file jcm-15-01300-s001.zip]

Archive with 2 entries (2 files):
- Supplementary file1.mp4
- Supplementray file 2.mp4
